# Supplementary material for: Mg4Sb2O9 of the ilmenite structure type
Source: Acta Crystallogr Sect E Struct Rep Online. 2008 Sep 6;64(Pt 10):i66. doi: 10.1107/S160053680802789X (PMC2959450; doi:10.1107/S160053680802789X)
Supplement: Supplementary file 1 [file e-64-00i66-sup1.cif]

##############################################################################
###                                                                        ###
###        Electronic paper (Acta Crystallographica Section E)             ###
###                                                                        ###
##############################################################################
#                                                                            #
# This CIF contains the data in a paper accepted for publication in Acta     #
# Crystallographica Section E. It conforms to the requirements of Notes      #
# for Authors for Section E, and has been peer reviewed under the auspices   #
# of the IUCr Commission on Journals.                                        #
#                                                                            #
# Full details of the Crystallographic Information File format               #
# are given in the paper "The Crystallographic Information File (CIF):       #
# a New Standard Archive File for Crystallography" by S. R. Hall, F. H.      #
# Allen and I. D. Brown [Acta Cryst. (1991), A47, 655-685].                  #
#                                                                            #
# The current version of the core CIF dictionary is obtainable from          #
# ftp://ftp.iucr.org/pub/cif_core.dic. The current version number is 2.4.    #
#                                                                            #
# Software is freely available for graphical display of the structure(s) in  #
# this CIF.  For information consult the CIF home page http://www.iucr.org/  #
# cif/home.html                                                              #
#                                                                            #
# This file may be used for bona fide research purposes within the           #
# scientific community so long as proper attribution is given to the journal # 
# article from which it was obtained.                                        #
#                                                                            #
##############################################################################
                                             
data_global
_journal_date_recd_electronic     2008-08-06
_journal_date_accepted     2008-09-01
_journal_name_full     'Acta Crystallographica, Section E'
_journal_year     2008
_journal_volume     64
_journal_issue     10
_journal_page_first     i66
_journal_page_last     i66
_journal_paper_category     QI
_journal_coeditor_code     SI2101
_publ_contact_author_name     'Dr Yuichi Michiue'
_publ_contact_author_address
;
National Institute for Materials Science
1-1 Namiki
Tsukuba
Ibaraki 305-0044
Japan
;
_publ_contact_author_email     MICHIUE.Yuichi@nims.go.jp
_publ_contact_author_fax     '+81-29-860-4662'
_publ_contact_author_phone     '+81-29-860-4314'
_publ_section_title
;
Mg~4~Sb~2~O~9~ of the ilmenite structure
;
loop_
    _publ_author_name
    _publ_author_address
    'Michiue, Yuichi'
;
National Institute for Materials Science
1-1 Namiki
Tsukuba
Ibaraki 305-0044
Japan
;
data_I
_chemical_name_systematic
;
tetramagnesium diantimonate
;
_chemical_name_common     ?
_chemical_formula_moiety     'Mg4 O9 Sb2'
_chemical_formula_sum     'Mg4 O9 Sb2'
_chemical_formula_iupac     'Mg4 O9 Sb2'
_chemical_formula_weight     484.7
_chemical_melting_point     ?
_symmetry_cell_setting     trigonal
_symmetry_space_group_name_H-M     'R -3'
_symmetry_space_group_name_Hall     '-R 3'
loop_
    _symmetry_equiv_pos_site_id
    _symmetry_equiv_pos_as_xyz
    1 x,y,z
    2 -y,x-y,z
    3 -x+y,-x,z
    4 -x,-y,-z
    5 y,-x+y,-z
    6 x-y,x,-z
    7 1/3+x,2/3+y,2/3+z
    8 1/3-y,2/3+x-y,2/3+z
    9 1/3-x+y,2/3-x,2/3+z
    10 2/3-x,1/3-y,1/3-z
    11 2/3+y,1/3-x+y,1/3-z
    12 2/3+x-y,1/3+x,1/3-z
    13 2/3+x,1/3+y,1/3+z
    14 2/3-y,1/3+x-y,1/3+z
    15 2/3-x+y,1/3-x,1/3+z
    16 1/3-x,2/3-y,2/3-z
    17 1/3+y,2/3-x+y,2/3-z
    18 1/3+x-y,2/3+x,2/3-z
_cell_length_a     5.1722(11)
_cell_length_b     5.1722(11)
_cell_length_c     14.028(2)
_cell_angle_alpha     90
_cell_angle_beta     90
_cell_angle_gamma     120
_cell_volume     324.99(11)
_cell_formula_units_Z     2
_cell_measurement_reflns_used     20
_cell_measurement_theta_min     9.25
_cell_measurement_theta_max     13.48
_cell_measurement_temperature     295
_exptl_crystal_description     plate
_exptl_crystal_colour     colorless
_exptl_crystal_size_max     0.22
_exptl_crystal_size_mid     0.22
_exptl_crystal_size_min     0.04
_exptl_crystal_density_diffrn     4.9517
_exptl_crystal_density_meas     ?
_exptl_crystal_density_method     'not measured'
_exptl_crystal_F_000     444
_exptl_absorpt_coefficient_mu     8.734
_exptl_absorpt_correction_type     analytical
_exptl_absorpt_process_details     '(Tompa Analytical, Rigaku 2004)'
_exptl_absorpt_correction_T_min     0.210
_exptl_absorpt_correction_T_max     0.671
_exptl_special_details
;
;
_diffrn_ambient_temperature     295
_diffrn_radiation_type     MoK\a
_diffrn_radiation_wavelength     0.71069
_diffrn_radiation_source     'rotating-anode X-ray tube'
_diffrn_radiation_monochromator     graphite
_diffrn_measurement_device_type     'Rigaku AFC-7R'
_diffrn_measurement_method     \w/2\q
_diffrn_detector_area_resol_mean     ?
_diffrn_reflns_number     2359
_diffrn_reflns_av_R_equivalents     0.0465
_diffrn_reflns_av_sigmaI/netI     0.0358
_diffrn_reflns_theta_min     4.36
_diffrn_reflns_theta_max     50.11
_diffrn_reflns_theta_full     50.11
_diffrn_measured_fraction_theta_max     ?
_diffrn_measured_fraction_theta_full     1.00
_diffrn_reflns_limit_h_min     -11
_diffrn_reflns_limit_h_max     11
_diffrn_reflns_limit_k_min     -11
_diffrn_reflns_limit_k_max     11
_diffrn_reflns_limit_l_min     0
_diffrn_reflns_limit_l_max     30
_diffrn_standards_number     3
_diffrn_standards_interval_count     200
_diffrn_standards_interval_time     ?
_diffrn_standards_decay_%     4.57
_refine_special_details
;
;
_reflns_number_total     773
_reflns_number_gt     715
_reflns_threshold_expression     I>2\s(I)
_refine_ls_structure_factor_coef     Fsqd
_refine_ls_matrix_type     full
_refine_ls_R_factor_all     0.0352
_refine_ls_R_factor_gt     0.0319
_refine_ls_wR_factor_gt     0.0736
_refine_ls_wR_factor_ref     0.0745
_refine_ls_goodness_of_fit_ref     1.55
_refine_ls_restrained_S_all     ?
_refine_ls_number_reflns     773
_refine_ls_number_parameters     17
_refine_ls_number_restraints     0
_refine_ls_hydrogen_treatment     ?
_refine_ls_weighting_scheme     sigma
_refine_ls_weighting_details     'w = 1/(\s^2^(I)+0.0009I^2^)'
_atom_sites_solution_hydrogens     ?
_atom_sites_solution_primary     isomor
_atom_sites_solution_secondary     ?
_refine_ls_shift/su_max     0.0004
_refine_ls_shift/su_mean     0.0001
_refine_diff_density_max     3.78
_refine_diff_density_min     -3.64
_refine_ls_extinction_method
                      'B-C type 1 Lorentzian isotropic (Becker & Coppens, 1974)'
_refine_ls_extinction_coef     0.071(3)
loop_
    _atom_type_symbol
    _atom_type_scat_dispersion_real
    _atom_type_scat_dispersion_imag
    _atom_type_scat_source
    Mg 0.049 0.036 'International Tables Vol C Tables  4.2.6.8 and 6.1.1.1'
    Sb -0.587 1.546 'International Tables Vol C Tables  4.2.6.8 and 6.1.1.1'
    O 0.011 0.006 'International Tables Vol C Tables  4.2.6.8 and 6.1.1.1'
_computing_data_collection
;
MSC/AFC Diffractometer Control Software (Molecular Structure Corporation,
1994)
;
_computing_cell_refinement
;
MSC/AFC Diffractometer Control Software (Molecular Structure Corporation,
1994)
;
_computing_data_reduction     'Crystal Structure (Rigaku, 2004)'
_computing_structure_solution
                   'structure of the present compound is isotypic with ilmenite'
_computing_structure_refinement
                         '(<i>JANA</i>2000; Pet\<r\'i\<cek <i>et al.</i>, 2000)'
_computing_molecular_graphics     'ATOMS (Dowty, 2005)'
_computing_publication_material
                         '(<i>JANA</i>2000; Pet\<r\'i\<cek <i>et al.</i>, 2000)'
loop_
    _atom_site_type_symbol
    _atom_site_label
    _atom_site_fract_x
    _atom_site_fract_y
    _atom_site_fract_z
    _atom_site_U_iso_or_equiv
    _atom_site_adp_type
    _atom_site_calc_flag
    _atom_site_refinement_flags
    _atom_site_occupancy
    _atom_site_disorder_assembly
    _atom_site_disorder_group
    Mg Mg1 0 0 0.152618(14) 0.00628(7) Uani d . 0.3333 . .
    Sb M1 0 0 0.152618(14) 0.00628(7) Uani d . 0.6667 . .
    Mg Mg2 0 0 0.35806(10) 0.0098(2) Uani d . 1 . .
    O O1 0.3091(3) 0.0125(3) 0.24710(7) 0.0078(3) Uani d . 1 . .
loop_
    _atom_site_aniso_label
    _atom_site_aniso_U_11
    _atom_site_aniso_U_22
    _atom_site_aniso_U_33
    _atom_site_aniso_U_12
    _atom_site_aniso_U_13
    _atom_site_aniso_U_23
    _atom_site_aniso_type_symbol
    Mg1 0.00711(10) 0.00711(10) 0.00461(10) 0.00356(5) 0 0 Mg
    M1 0.00711(10) 0.00711(10) 0.00461(10) 0.00356(5) 0 0 Sb
    Mg2 0.0080(3) 0.0080(3) 0.0133(4) 0.00401(13) 0 0 Mg
    O1 0.0097(4) 0.0073(4) 0.0069(3) 0.0047(3) -0.0010(3) 0.0011(2) O
_geom_special_details
;
;
loop_
    _geom_bond_atom_site_label_1
    _geom_bond_atom_site_label_2
    _geom_bond_site_symmetry_1
    _geom_bond_site_symmetry_2
    _geom_bond_distance
    _geom_bond_publ_flag
    M1 O1 . . 2.0527(15) yes
    M1 O1 . 10_555 1.9928(11) yes
    M1 O1 . 2_555 2.0527(19) yes
    M1 O1 . 11_455 1.9928(18) yes
    M1 O1 . 3_555 2.0527(12) yes
    M1 O1 . 12_445 1.9928(17) yes
    Mg2 O1 . . 2.2091(17) yes
    Mg2 O1 . 16_545 2.0455(17) yes
    Mg2 O1 . 2_555 2.209(2) yes
    Mg2 O1 . 17_555 2.0455(14) yes
    Mg2 O1 . 3_555 2.2091(15) yes
    Mg2 O1 . 18_445 2.046(2) yes
loop_
    _geom_angle_atom_site_label_1
    _geom_angle_atom_site_label_2
    _geom_angle_atom_site_label_3
    _geom_angle_site_symmetry_1
    _geom_angle_site_symmetry_2
    _geom_angle_site_symmetry_3
    _geom_angle
    _geom_angle_publ_flag
    O1 M1 O1 . . 10_555 83.77(5) no
    O1 M1 O1 . . 2_555 82.80(6) no
    O1 M1 O1 . . 11_455 166.22(6) no
    O1 M1 O1 . . 3_555 82.80(6) no
    O1 M1 O1 . . 12_445 92.43(7) no
    O1 M1 O1 10_555 . . 83.77(5) no
    O1 M1 O1 10_555 . 2_555 92.43(5) no
    O1 M1 O1 10_555 . 11_455 99.93(6) no
    O1 M1 O1 10_555 . 3_555 166.22(6) no
    O1 M1 O1 10_555 . 12_445 99.93(6) no
    O1 M1 O1 2_555 . . 82.80(6) no
    O1 M1 O1 2_555 . 10_555 92.43(5) no
    O1 M1 O1 2_555 . 11_455 83.77(7) no
    O1 M1 O1 2_555 . 3_555 82.80(6) no
    O1 M1 O1 2_555 . 12_445 166.22(5) no
    O1 M1 O1 11_455 . . 166.22(6) no
    O1 M1 O1 11_455 . 10_555 99.93(6) no
    O1 M1 O1 11_455 . 2_555 83.77(7) no
    O1 M1 O1 11_455 . 3_555 92.43(7) no
    O1 M1 O1 11_455 . 12_445 99.93(8) no
    O1 M1 O1 3_555 . . 82.80(6) no
    O1 M1 O1 3_555 . 10_555 166.22(6) no
    O1 M1 O1 3_555 . 2_555 82.80(6) no
    O1 M1 O1 3_555 . 11_455 92.43(7) no
    O1 M1 O1 3_555 . 12_445 83.77(6) no
    O1 M1 O1 12_445 . . 92.43(7) no
    O1 M1 O1 12_445 . 10_555 99.93(6) no
    O1 M1 O1 12_445 . 2_555 166.22(5) no
    O1 M1 O1 12_445 . 11_455 99.93(8) no
    O1 M1 O1 12_445 . 3_555 83.77(6) no
    O1 Mg2 O1 . . 16_545 87.88(6) no
    O1 Mg2 O1 . . 2_555 75.84(7) no
    O1 Mg2 O1 . . 17_555 89.32(5) no
    O1 Mg2 O1 . . 3_555 75.84(7) no
    O1 Mg2 O1 . . 18_445 160.12(8) no
    O1 Mg2 O1 16_545 . . 87.88(6) no
    O1 Mg2 O1 16_545 . 2_555 160.12(8) no
    O1 Mg2 O1 16_545 . 17_555 103.48(8) no
    O1 Mg2 O1 16_545 . 3_555 89.32(6) no
    O1 Mg2 O1 16_545 . 18_445 103.48(7) no
    O1 Mg2 O1 2_555 . . 75.84(7) no
    O1 Mg2 O1 2_555 . 16_545 160.12(8) no
    O1 Mg2 O1 2_555 . 17_555 87.88(6) no
    O1 Mg2 O1 2_555 . 3_555 75.84(7) no
    O1 Mg2 O1 2_555 . 18_445 89.32(6) no
    O1 Mg2 O1 17_555 . . 89.32(5) no
    O1 Mg2 O1 17_555 . 16_545 103.48(8) no
    O1 Mg2 O1 17_555 . 2_555 87.88(6) no
    O1 Mg2 O1 17_555 . 3_555 160.12(8) no
    O1 Mg2 O1 17_555 . 18_445 103.48(7) no
    O1 Mg2 O1 3_555 . . 75.84(7) no
    O1 Mg2 O1 3_555 . 16_545 89.32(6) no
    O1 Mg2 O1 3_555 . 2_555 75.84(7) no
    O1 Mg2 O1 3_555 . 17_555 160.12(8) no
    O1 Mg2 O1 3_555 . 18_445 87.88(6) no
    O1 Mg2 O1 18_445 . . 160.12(8) no
    O1 Mg2 O1 18_445 . 16_545 103.48(7) no
    O1 Mg2 O1 18_445 . 2_555 89.32(6) no
    O1 Mg2 O1 18_445 . 17_555 103.48(7) no
    O1 Mg2 O1 18_445 . 3_555 87.88(6) no
