# Supplementary material for: Mg4Sb2O9 of the ilmenite structure type
Source: Acta Crystallogr Sect E Struct Rep Online. 2008 Sep 6;64(Pt 10):i66. doi: 10.1107/S160053680802789X (PMC2959450; doi:10.1107/S160053680802789X)
Supplement: Supplementary file 2 [file e-64-00i66-Isup2.hkl]

#==============================================================================

data_I

#==============================================================================

# 11. STRUCTURE-FACTOR LIST

loop_
 _refln_index_h                                              
 _refln_index_k                                              
 _refln_index_l                                              
 _refln_intensity_meas                                       
 _refln_intensity_calc                                       
 _refln_intensity_sigma                                      
 _refln_observed_status                                      
   0   3   0     37384.4     42167.1   2757.0 o
  -2   4   0     21874.8     27800.7   1257.3 o
  -4   5   0     19806.6     24337.7   1061.2 o
  -1   5   0     18931.0     24830.2   1064.4 o
  -3   6   0     23733.3     30419.3   1232.1 o
   0   6   0     19211.8     23614.6    900.8 o
  -5   7   0     13546.1     15517.3    517.6 o
  -2   7   0     12545.8     14842.2    729.1 o
  -7   8   0      8979.6      9669.0    351.5 o
  -4   8   0     11602.2     13011.4    677.8 o
  -1   8   0      9984.5     10799.4    428.6 o
  -6   9   0      9971.8     10863.0    350.8 o
  -3   9   0      9994.9     10847.7    565.4 o
   0   9   0      6592.1      6777.0    240.8 o
  -8  10   0      5669.7      5834.7    271.9 o
  -5  10   0      6120.0      6209.7    381.7 o
  -2  10   0      5029.7      4876.1    201.9 o
  -7  11   0      4874.2      4940.2    192.4 o
  -4  11   0      5292.4      5481.6    251.2 o
  -1   1   1     11041.9      8681.5   1152.1 o
  -3   2   1      4225.2      4189.9    434.8 o
   0   2   1      7077.0      7349.9    793.0 o
  -5   3   1      6530.9      6961.6    391.7 o
  -2   3   1     11722.3     12533.3   1125.5 o
   1   3   1      9298.7      9918.2    860.7 o
  -7   4   1      3986.0      3965.7    314.0 o
  -4   4   1      6332.8      6841.6    447.1 o
  -1   4   1      5382.7      5575.3    521.7 o
   2   4   1      2576.7      2417.6    144.9 o
  -9   5   1       975.4       898.0    109.4 o
  -6   5   1      1215.5      1201.0     78.4 o
  -3   5   1      2242.4      1820.2    120.4 o
   0   5   1      2964.3      2737.6    387.2 o
   3   5   1      2657.4      2304.8    184.4 o
 -11   6   1      1405.9      1174.1    221.5 o
  -8   6   1      3979.2      3588.0    256.3 o
  -5   6   1      6703.8      7068.3    659.7 o
  -2   6   1      7188.5      7539.8    642.1 o
   1   6   1      4534.5      4158.2    225.4 o
   4   6   1      1741.0      1496.9    110.5 o
 -10   7   1      1282.8      1283.7    118.2 o
  -7   7   1      2675.6      2530.4    164.4 o
  -4   7   1      3032.6      3119.2    166.8 o
  -1   7   1      2773.2      2387.7    299.4 o
   2   7   1      1547.2      1321.7    100.5 o
  -9   8   1       299.6       358.1    107.5 o
  -6   8   1       207.0       413.2    122.0 <
  -3   8   1       771.7       627.0     78.3 o
   0   8   1       950.3       807.2     88.2 o
  -8   9   1      3087.9      2992.3    326.9 o
  -5   9   1      4054.3      3946.8    220.6 o
  -2   9   1      3084.2      2922.1    268.1 o
   1   9   1      1495.0      1254.4     98.1 o
  -7  10   1      1189.9      1211.2     98.1 o
  -4  10   1      1470.3      1307.2     97.9 o
  -1  10   1      1317.8      1030.2     94.0 o
  -6  11   1       119.3       147.8    140.2 <
   0   1   2     14346.0     10465.5   1377.9 o
  -2   2   2      5646.6      6019.5    423.7 o
   1   2   2      5689.9      5909.8    341.2 o
  -4   3   2      9751.7     10920.4    687.2 o
  -1   3   2      8048.8      8265.5    920.8 o
   2   3   2      2880.1      2739.8    295.3 o
  -6   4   2      2303.5      2177.8    192.4 o
  -3   4   2      7099.5      7703.8    448.9 o
   0   4   2      9840.4     10550.7    952.6 o
   3   4   2      6370.1      6131.8    289.5 o
  -8   5   2       705.5       704.9     79.5 o
  -5   5   2      2000.3      1949.3    168.0 o
  -2   5   2      2883.3      2509.0    233.5 o
   1   5   2      1621.9      1378.2    142.7 o
   4   5   2       336.2       443.7    128.3 o
 -10   6   2      2693.4      2396.8    214.8 o
  -7   6   2      4145.8      4127.4    193.5 o
  -4   6   2      4249.0      4276.2    242.3 o
  -1   6   2      2402.1      2093.5    251.3 o
   2   6   2       667.1       604.8     78.6 o
   5   6   2        88.0       176.0    179.5 <
  -9   7   2       353.7       491.2    133.1 o
  -6   7   2      2176.9      1884.9    125.3 o
  -3   7   2      4471.1      4151.1    258.7 o
   0   7   2      4461.4      4301.9    256.9 o
   3   7   2      2608.5      2490.5    184.2 o
  -8   8   2       633.0       637.3     84.0 o
  -5   8   2      1172.4       921.1     84.1 o
  -2   8   2       756.7       686.1    190.9 o
   1   8   2       429.5       309.2    125.7 o
 -10   9   2      1462.1      1248.8     96.0 o
  -7   9   2      1675.0      1469.4    105.6 o
  -4   9   2      1117.8      1004.1     90.7 o
  -1   9   2       288.7       414.8    148.6 <
  -9  10   2       604.9       349.3     91.0 o
  -6  10   2      1271.4       994.6    104.3 o
  -3  10   2      1552.2      1598.9    104.5 o
  -5  11   2       248.5       397.4    106.9 o
   0   0   3     25095.7     14281.0    765.5 o
   1   1   3      3722.9      4392.6    321.1 o
  -1   2   3     31873.5     27535.0   2443.5 o
   2   2   3     21466.5     24596.7    660.8 o
  -3   3   3     15333.0     18094.5    896.2 o
   0   3   3     15847.4     17843.8    973.8 o
   3   3   3     10756.0     11812.4    418.8 o
  -5   4   3      6074.6      6736.2    412.0 o
  -2   4   3      6745.5      7251.1    673.4 o
   1   4   3      6623.9      6972.1    466.1 o
   4   4   3      4486.7      4434.6    411.8 o
  -7   5   3      9212.1     10468.9    651.3 o
  -4   5   3     15372.0     18953.8    943.0 o
  -1   5   3     16559.0     19231.0   1602.3 o
   2   5   3     10292.7     10825.6    372.3 o
   5   5   3      4136.9      3763.0    438.6 o
  -9   6   3      5536.3      5575.4    571.6 o
  -6   6   3      8239.9      9462.8    398.8 o
  -3   6   3     10026.0     10947.6    780.8 o
   0   6   3      8185.0      8509.7    311.6 o
   3   6   3      5080.1      4950.3    229.4 o
  -8   7   3      3762.7      3759.1    190.0 o
  -5   7   3      4876.3      5354.5    269.0 o
  -2   7   3      5518.4      5645.8    351.2 o
   1   7   3      4353.3      4217.0    214.5 o
 -10   8   3      3011.0      2855.1    260.0 o
  -7   8   3      5934.0      6365.7    250.8 o
  -4   8   3      8310.1      8690.1    577.2 o
  -1   8   3      7050.8      6916.8    331.8 o
   2   8   3      3498.7      3315.8    195.1 o
  -9   9   3      3641.3      3800.4    239.5 o
  -6   9   3      4364.8      4613.0    257.7 o
  -3   9   3      4147.7      4035.3    209.1 o
   0   9   3      2679.7      2733.7    152.7 o
  -8  10   3      2604.7      2594.3    173.9 o
  -5  10   3      3153.2      3337.8    175.9 o
  -2  10   3      3214.3      3034.8    188.7 o
  -1   1   4     31527.3     22386.5   3568.9 o
  -3   2   4     27900.7     26313.3   1707.5 o
   0   2   4     37457.7     28412.2   2417.8 o
  -5   3   4     22745.7     24696.4    737.5 o
  -2   3   4     31004.2     28775.0   2245.2 o
   1   3   4     23656.7     23452.2   1028.6 o
  -7   4   4      9501.0      9722.8    363.3 o
  -4   4   4     15694.8     17648.8    986.7 o
  -1   4   4     20119.8     19883.8   1632.7 o
   2   4   4     14200.6     14427.2    456.7 o
  -9   5   4      6644.5      6401.3    268.8 o
  -6   5   4     13461.9     15835.4    763.6 o
  -3   5   4     22347.0     23741.6   1522.0 o
   0   5   4     19803.4     20650.3   1176.3 o
   3   5   4     10548.7     10295.8    480.7 o
 -11   6   4      3673.7      3588.5    194.8 o
  -8   6   4      9429.3     10146.3    615.3 o
  -5   6   4     15812.3     18227.4    885.7 o
  -2   6   4     17530.3     18533.0   1303.9 o
   1   6   4     11013.5     10630.5    402.6 o
   4   6   4      4512.4      4089.5    355.8 o
 -10   7   4      3158.1      2760.7    207.6 o
  -7   7   4      4782.8      4997.2    209.1 o
  -4   7   4      7116.4      7253.4    384.8 o
  -1   7   4      7193.5      6962.6    285.9 o
   2   7   4      4875.1      4465.0    225.0 o
  -9   8   4      5167.5      5570.0    236.2 o
  -6   8   4      8875.8      9782.1    411.2 o
  -3   8   4     10572.6     10561.2    410.6 o
   0   8   4      7602.2      6768.3    418.5 o
  -8   9   4      6076.1      6474.2    256.2 o
  -5   9   4      8106.4      8481.9    306.2 o
  -2   9   4      7869.4      6918.4    350.2 o
   1   9   4      4645.7      3751.4    215.1 o
  -7  10   4      1859.8      1807.0    114.0 o
  -4  10   4      2350.5      2179.3    204.1 o
  -1  10   4      2406.2      1997.4    181.9 o
  -6  11   4      4096.1      4054.4    388.3 o
   0   1   5      1809.7      1761.4    102.0 o
  -2   2   5      2379.6      2564.1    290.9 o
   1   2   5       -36.9        25.8     71.9 <
  -4   3   5      1428.4      1582.7     81.3 o
  -1   3   5      4482.0      4122.1    325.7 o
   2   3   5      2855.8      2895.1    209.4 o
  -6   4   5       -89.4        46.3     98.0 <
  -3   4   5       -27.2        88.7     94.6 <
   0   4   5       587.7       580.3     50.3 o
   3   4   5       282.1       349.5     83.9 o
  -8   5   5      1453.5      1194.1    170.9 o
  -5   5   5      1095.7      1151.2     64.2 o
  -2   5   5       141.4       138.8     85.7 <
   1   5   5        72.9        77.0    103.9 <
   4   5   5       223.5       153.9    110.7 o
 -10   6   5       123.7        99.9    130.2 <
  -7   6   5       265.4       358.6    147.1 <
  -4   6   5      1268.8      1210.6     79.0 o
  -1   6   5      2143.4      1892.8    121.5 o
   2   6   5      1487.0      1366.5    165.1 o
   5   6   5       497.5       586.5    220.6 o
  -9   7   5       -49.0        38.9    161.6 <
  -6   7   5      -241.2         2.4    114.3 <
  -3   7   5       110.7       111.3    100.4 <
   0   7   5       161.2       172.6    103.8 <
   3   7   5       -31.9       104.5    130.8 <
  -8   8   5       517.0       452.2     76.4 o
  -5   8   5        84.2       132.1    105.8 <
  -2   8   5        -6.6        11.8    108.6 <
   1   8   5       182.7       118.6    114.0 <
 -10   9   5      -367.2        42.5    128.6 <
  -7   9   5        87.0       178.0    117.7 <
  -4   9   5       560.3       504.8     75.0 o
  -1   9   5       723.1       671.4     80.9 o
  -9  10   5       -97.9         3.7    175.7 <
  -6  10   5        41.8        40.7    130.3 <
  -3  10   5       114.0        74.6    124.6 <
  -5  11   5       111.3         4.6    117.3 <
   0   0   6     13824.5     11872.0    436.0 o
   1   1   6     38607.9     31070.4   1520.2 o
  -1   2   6     41950.0     33150.3   2567.1 o
   2   2   6     29480.4     29944.6   1048.6 o
  -3   3   6     13870.9     15126.4    672.1 o
   0   3   6     15683.7     15131.0    697.1 o
   3   3   6     10332.5     10863.3    352.0 o
  -5   4   6     18989.2     21611.5    608.2 o
  -2   4   6     27786.5     28071.6   1869.0 o
   1   4   6     21150.6     22078.1    687.2 o
   4   4   6      9241.2      9252.0    382.1 o
  -7   5   6     13094.4     14392.2    432.1 o
  -4   5   6     20860.8     23698.0    980.7 o
  -1   5   6     22427.5     23223.1   1154.6 o
   2   5   6     13515.7     13753.8    618.8 o
   5   5   6      6009.0      5628.2    449.8 o
  -9   6   6      5225.7      5126.0    223.3 o
  -6   6   6      7813.5      8777.1    343.4 o
  -3   6   6     10378.5     10810.8    561.1 o
   0   6   6      8942.5      8787.8    332.7 o
   3   6   6      5604.0      5116.9    234.0 o
  -8   7   6      5922.5      6975.8    365.0 o
  -5   7   6     11843.4     12806.7    481.9 o
  -2   7   6     13119.8     13425.6    688.3 o
   1   7   6      8472.0      7957.6    352.6 o
 -10   8   6      4873.5      4799.9    311.7 o
  -7   8   6      8391.5      8544.2    371.7 o
  -4   8   6     10091.1     10024.9    482.5 o
  -1   8   6      7646.7      7533.0    327.9 o
   2   8   6      4135.9      3941.1    243.9 o
  -9   9   6      3555.5      3690.5    183.7 o
  -6   9   6      5225.6      5044.0    286.1 o
  -3   9   6      4993.1      5057.8    217.8 o
   0   9   6      4098.9      3689.2    196.1 o
  -8  10   6      3597.4      3733.0    205.9 o
  -5  10   6      5710.3      5348.9    238.0 o
  -2  10   6      5098.9      4573.1    310.1 o
  -1   1   7     16731.0     15287.9   1089.9 o
  -3   2   7     18502.1     18021.9    685.8 o
   0   2   7     19964.7     16896.8    776.9 o
  -5   3   7      8775.2      9076.6    317.9 o
  -2   3   7     11321.0     10916.2    778.8 o
   1   3   7      9731.2      9214.6    312.8 o
  -7   4   7      5571.2      5289.1    270.7 o
  -4   4   7      9268.3     10046.8    349.8 o
  -1   4   7     13857.6     13042.3    738.7 o
   2   4   7     10295.3     10138.4    341.5 o
  -9   5   7      5081.0      5166.5    216.3 o
  -6   5   7     10535.3     11498.9    397.5 o
  -3   5   7     14652.7     15250.2    776.6 o
   0   5   7     11616.2     11197.6    381.4 o
   3   5   7      5038.2      5100.0    221.9 o
  -8   6   7      3287.8      3235.0    164.9 o
  -5   6   7      4256.0      4489.5    176.1 o
  -2   6   7      5246.5      4874.5    198.2 o
   1   6   7      4286.4      3988.0    233.8 o
   4   6   7      2508.2      2384.7    150.9 o
 -10   7   7      2308.3      2305.2    138.9 o
  -7   7   7      4081.2      4340.7    184.8 o
  -4   7   7      6141.1      6133.2    231.3 o
  -1   7   7      6045.1      5765.8    318.8 o
   2   7   7      3952.8      3538.9    186.2 o
  -9   8   7      4479.4      4956.2    213.3 o
  -6   8   7      7523.8      8186.0    276.7 o
  -3   8   7      8097.1      8156.1    292.9 o
   0   8   7      5491.4      5055.8    379.0 o
  -8   9   7      1507.7      1482.8     91.5 o
  -5   9   7      1863.2      1841.7    106.8 o
  -2   9   7      2115.3      1976.7    144.8 o
  -7  10   7      2296.8      2343.9    181.7 o
  -4  10   7      2469.4      2510.9    145.2 o
   0   1   8     11328.0      9033.8    509.8 o
  -2   2   8      4527.9      3997.9    204.2 o
   1   2   8      4852.1      3928.9    169.5 o
  -4   3   8      7206.5      7039.7    240.1 o
  -1   3   8      6172.0      5067.3    250.8 o
   2   3   8      1662.4      1312.5     93.3 o
  -6   4   8      1439.4      1266.3    124.1 o
  -3   4   8      5364.4      4974.9    219.0 o
   0   4   8      7967.4      7001.4    391.1 o
   3   4   8      4368.7      4133.3    182.5 o
  -8   5   8       227.0       231.3     62.2 o
  -5   5   8      1000.1       932.8     64.7 o
  -2   5   8      1833.3      1397.0    114.0 o
   1   5   8       955.0       745.0     92.4 o
   4   5   8       325.5       210.6     64.6 o
 -10   6   8      1847.6      1602.2    163.4 o
  -7   6   8      2717.8      2623.4    172.8 o
  -4   6   8      2737.6      2430.8    154.4 o
  -1   6   8      1250.1       952.6     76.1 o
   2   6   8       193.2       170.5    106.9 <
  -9   7   8       243.3       239.5    102.0 o
  -6   7   8      1030.6      1115.3     70.3 o
  -3   7   8      3075.9      2700.9    151.4 o
   0   7   8      3585.5      2916.3    165.1 o
   3   7   8      2183.5      1697.9    131.2 o
  -8   8   8        87.9       256.6    113.9 <
  -5   8   8       479.2       435.1     91.2 o
  -2   8   8       339.4       334.3    104.5 o
   1   8   8       150.5       143.7     84.5 <
  -7   9   8       737.3       810.6     96.4 o
  -4   9   8       371.4       439.5     83.7 o
  -1   9   8       294.5       116.4     82.8 o
  -6  10   8       567.8       582.4     89.4 o
  -3  10   8      1181.5      1026.7    120.6 o
   0   0   9     15625.8     14084.4    495.1 o
   1   1   9     30608.7     26546.2    961.7 o
  -1   2   9      6079.4      5892.2    211.7 o
   2   2   9      5425.8      5805.6    200.9 o
  -3   3   9     10490.1     11113.5    345.6 o
   0   3   9     11729.9     11322.8    384.0 o
   3   3   9      5768.5      6103.0    281.0 o
  -5   4   9     13489.4     14646.0    428.0 o
  -2   4   9     19976.6     19889.8    879.9 o
   1   4   9     14379.8     14393.4    453.8 o
   4   4   9      6120.0      6066.1    274.5 o
  -7   5   9      3475.1      3776.8    158.3 o
  -4   5   9      4749.3      4906.7    175.0 o
  -1   5   9      4699.7      4738.4    175.0 o
   2   5   9      3665.9      3559.2    227.2 o
   5   5   9      2059.7      2199.2    131.4 o
  -9   6   9      2301.6      2096.0    157.0 o
  -6   6   9      4412.9      4655.1    177.9 o
  -3   6   9      6670.4      6742.2    235.4 o
   0   6   9      5298.5      5357.5    203.6 o
   3   6   9      2535.4      2509.0    148.6 o
  -8   7   9      4479.7      4770.4    192.6 o
  -5   7   9      7511.7      7811.7    282.8 o
  -2   7   9      7467.0      7508.1    395.4 o
   1   7   9      4505.9      4318.2    190.9 o
 -10   8   9      2233.3      1990.9    163.8 o
  -7   8   9      2696.6      2708.3    194.8 o
  -4   8   9      2798.8      2809.7    148.8 o
  -1   8   9      2416.6      2365.3    133.9 o
   2   8   9      1726.4      1647.2    199.2 o
  -9   9   9      1386.2      1419.5     94.6 o
  -6   9   9      2876.1      2746.3    153.8 o
  -3   9   9      3304.0      3205.9    163.2 o
   0   9   9      2359.7      2186.4    202.3 o
  -8  10   9      2172.6      2171.2    134.5 o
  -5  10   9      2416.0      2490.4    143.9 o
  -2  10   9      1938.1      1818.7    111.8 o
  -1   1  10     40954.7     33036.5   1275.8 o
  -3   2  10     32544.7     29835.0   1039.9 o
   0   2  10     34283.0     28856.7   1127.8 o
  -5   3  10     18533.9     18847.0    776.2 o
  -2   3  10     29125.0     27097.9   1081.1 o
   1   3  10     27958.1     26453.5    954.6 o
  -7   4  10     15315.7     15839.5    718.0 o
  -4   4  10     27640.1     28364.4    967.9 o
  -1   4  10     32163.2     29856.0   1119.9 o
   2   4  10     19012.7     19162.9    719.6 o
  -9   5  10      7545.7      7716.3    273.6 o
  -6   5  10     14314.7     15385.3    500.3 o
  -3   5  10     20010.5     20187.8    753.5 o
   0   5  10     16387.7     16399.5    523.2 o
   3   5  10      8826.9      8566.0    305.8 o
  -8   6  10      6956.9      7269.0    321.9 o
  -5   6  10     11704.0     12650.5    419.9 o
  -2   6  10     15067.1     14926.1    528.4 o
   1   6  10     11439.3     11093.3    402.2 o
   4   6  10      5626.4      5621.1    283.0 o
 -10   7  10      6488.4      6512.6    241.5 o
  -7   7  10     13061.4     13868.9    530.9 o
  -4   7  10     18260.7     18629.5    736.6 o
  -1   7  10     15163.7     15067.9    488.6 o
   2   7  10      7862.4      7737.0    368.6 o
  -9   8  10      5337.1      5241.3    212.2 o
  -6   8  10      7814.9      8071.3    278.6 o
  -3   8  10      9014.5      8629.2    310.9 o
   0   8  10      6516.4      6350.9    331.9 o
  -8   9  10      3958.5      4061.2    187.4 o
  -5   9  10      5812.7      5449.5    224.3 o
  -2   9  10      5417.4      5106.3    254.8 o
  -7  10  10      7607.6      7952.9    275.9 o
  -4  10  10      8262.3      8109.5    307.8 o
   0   1  11      2264.1      1821.0     95.0 o
  -2   2  11      2313.8      2165.2     99.0 o
   1   2  11       519.6       380.7     51.3 o
  -4   3  11      2144.3      2043.2    102.5 o
  -1   3  11      3916.2      3345.3    140.7 o
   2   3  11      3253.0      3067.3    135.3 o
  -6   4  11       -14.2        83.6     84.5 <
  -3   4  11       612.4       533.8     57.6 o
   0   4  11      1453.0      1231.5     76.9 o
   3   4  11      1195.4      1074.6     72.2 o
  -8   5  11      2046.9      1858.4    125.0 o
  -5   5  11      1786.0      1675.7    152.1 o
  -2   5  11       582.3       511.4     56.2 o
   1   5  11       141.5        46.1     82.5 <
   4   5  11        32.2         8.4     99.7 <
 -10   6  11       603.6       501.4     59.0 o
  -7   6  11      1005.7      1035.7     63.4 o
  -4   6  11      2041.3      1921.2    114.1 o
  -1   6  11      2728.4      2543.7    130.1 o
   2   6  11      2305.7      2036.2    130.2 o
  -9   7  11        92.9        47.3     75.6 <
  -6   7  11       202.8       260.6     80.3 o
  -3   7  11       703.6       641.1     57.5 o
   0   7  11       927.5       773.4     76.5 o
   3   7  11       690.8       512.6     59.6 o
  -8   8  11      1001.9       948.2     66.8 o
  -5   8  11       559.0       525.6     62.7 o
  -2   8  11         0.9        96.2     86.7 <
   1   8  11       -66.8         7.4     94.3 <
  -7   9  11       659.2       622.7     90.1 o
  -4   9  11      1044.2      1071.2     67.9 o
  -1   9  11      1182.6      1171.6     70.1 o
  -6  10  11       286.5       335.5     76.1 o
  -3  10  11       424.8       431.5    114.7 o
   0   0  12     20071.5     18524.5    633.8 o
   1   1  12      3637.2      3810.7    173.7 o
  -1   2  12      1273.1      1360.7     72.8 o
   2   2  12      1252.0      1340.5     76.5 o
  -3   3  12     11653.1     12326.7    367.2 o
   0   3  12     12305.4     12319.8    481.5 o
   3   3  12      5800.6      5792.7    208.2 o
  -5   4  12      2633.3      2671.8    128.5 o
  -2   4  12      2956.5      2980.0    122.4 o
   1   4  12      2412.2      2464.8    225.9 o
   4   4  12      1595.0      1704.7     87.9 o
  -7   5  12       874.5       836.9    103.8 o
  -4   5  12      1205.9      1250.6    145.0 o
  -1   5  12      1346.8      1409.1     72.0 o
   2   5  12      1153.3      1028.1     84.7 o
   5   5  12       365.7       505.0     63.6 o
  -9   6  12      1842.7      1623.7    102.2 o
  -6   6  12      4058.8      4181.5    241.1 o
  -3   6  12      5696.7      5865.1    220.0 o
   0   6  12      4120.0      4167.9    168.2 o
   3   6  12      1570.4      1627.7    106.8 o
  -8   7  12      1547.1      1547.7    101.6 o
  -5   7  12      1725.5      1695.0     96.5 o
  -2   7  12      1514.5      1456.1     82.6 o
   1   7  12      1073.1      1120.9     67.1 o
  -7   8  12       851.8       717.2     88.6 o
  -4   8  12      1121.6      1092.9     65.9 o
  -1   8  12      1038.0      1072.7     66.5 o
  -6   9  12      1915.1      1708.3    114.1 o
  -3   9  12      1648.6      1699.4     92.8 o
  -5  10  12       745.2       686.3     59.6 o
  -1   1  13     21173.6     19900.0    684.9 o
  -3   2  13     13609.5     13875.9    453.1 o
   0   2  13     16995.2     16596.6    572.8 o
  -5   3  13     12627.1     12991.1    401.9 o
  -2   3  13     19187.5     19156.8    693.6 o
   1   3  13     17076.3     16848.3    530.3 o
  -7   4  13      8800.8      9198.2    297.9 o
  -4   4  13     13884.0     14482.7    437.2 o
  -1   4  13     13967.1     13860.2    502.8 o
   2   4  13      7993.6      8160.4    269.9 o
  -9   5  13      3300.1      3475.5    301.3 o
  -6   5  13      5747.3      5911.0    207.5 o
  -3   5  13      7931.1      8290.4    264.5 o
   0   5  13      8124.1      8301.2    272.0 o
   3   5  13      5688.3      5633.0    275.8 o
  -8   6  13      6513.4      6810.5    373.5 o
  -5   6  13     11100.8     11843.6    415.8 o
  -2   6  13     12609.5     12802.9    405.5 o
   1   6  13      8351.9      8530.5    312.1 o
   4   6  13      4024.4      3806.6    166.9 o
  -7   7  13      6156.5      6821.1    227.2 o
  -4   7  13      8289.8      8482.0    282.4 o
  -1   7  13      6826.5      6929.3    243.8 o
   2   7  13      4152.2      3965.5    184.8 o
  -9   8  13      1823.6      2009.5     99.6 o
  -6   8  13      2857.5      2870.5    147.2 o
  -3   8  13      3318.3      3403.3    150.6 o
   0   8  13      3049.2      2995.8    145.0 o
  -8   9  13      4959.3      5150.9    243.0 o
  -5   9  13      6599.0      6738.4    241.8 o
  -2   9  13      5375.3      5502.3    206.6 o
  -4  10  13      3500.3      3797.2    179.5 o
   0   1  14     18566.8     17133.5    600.5 o
  -2   2  14     19739.6     18725.2    631.5 o
   1   2  14     17236.5     16335.0    533.0 o
  -4   3  14      9639.2      9723.6    318.4 o
  -1   3  14     16872.8     15700.4    684.5 o
   2   3  14     13348.7     12907.6    484.1 o
  -6   4  14      8637.4      8678.7    387.6 o
  -3   4  14     11678.0     11271.9    383.3 o
   0   4  14      8296.8      7896.4    288.1 o
   3   4  14      3251.8      3184.1    145.4 o
  -8   5  14      6437.4      6297.2    238.1 o
  -5   5  14     10550.4     10788.8    386.1 o
  -2   5  14     12764.2     12333.0    421.5 o
   1   5  14      8906.3      8701.1    296.9 o
   4   5  14      4196.9      4188.8    173.9 o
  -7   6  14      3527.5      3397.5    152.4 o
  -4   6  14      7316.9      7384.6    251.8 o
  -1   6  14      9131.8      8804.3    360.4 o
   2   6  14      6174.0      6091.1    227.6 o
  -9   7  14      3318.6      3482.0    151.4 o
  -6   7  14      5125.3      5052.4    195.2 o
  -3   7  14      4497.2      4350.6    195.1 o
   0   7  14      2498.3      2220.5    162.1 o
  -8   8  14      4008.2      3949.3    167.0 o
  -5   8  14      5655.8      5404.4    209.9 o
  -2   8  14      5093.8      5074.0    197.8 o
   1   8  14      3186.1      3186.3    144.6 o
  -7   9  14      2698.0      2532.3    132.4 o
  -4   9  14      3983.4      3904.1    273.6 o
  -1   9  14      3729.1      3664.4    160.5 o
   0   0  15      6624.5      6689.5    244.8 o
   1   1  15       211.2       161.5     48.6 o
  -1   2  15      8980.3      9011.9    322.5 o
   2   2  15      5565.3      5704.2    193.4 o
  -3   3  15      4301.7      4520.1    156.4 o
   0   3  15      4342.7      4404.8    156.9 o
   3   3  15      2287.7      2432.9    115.8 o
  -5   4  15       138.1       235.4     67.1 o
  -2   4  15       185.1       241.4     53.1 o
   1   4  15       308.0       273.3     43.2 o
   4   4  15       191.5       257.9     75.9 o
  -7   5  15      1741.4      1660.7    108.4 o
  -4   5  15      3790.9      3825.1    169.9 o
  -1   5  15      3906.2      3944.9    156.0 o
   2   5  15      1767.4      1791.5    109.3 o
  -9   6  15      1163.2      1073.2     70.7 o
  -6   6  15      1923.2      1879.9    183.1 o
  -3   6  15      2140.1      2096.7    147.1 o
   0   6  15      1565.5      1508.0    103.7 o
   3   6  15       851.2       832.8     72.4 o
  -8   7  15       132.1       224.7     82.2 <
  -5   7  15       296.1       281.3     49.5 o
  -2   7  15       408.6       343.5     49.6 o
   1   7  15       312.6       332.7     60.8 o
  -7   8  15       876.6       887.8     58.2 o
  -4   8  15      1511.1      1440.0     89.1 o
  -1   8  15      1023.3      1079.3     75.0 o
  -6   9  15       767.2       722.1     57.2 o
  -3   9  15       557.2       528.0     53.5 o
  -1   1  16     17841.3     17301.2    616.8 o
  -3   2  16     14980.5     14981.3    487.8 o
   0   2  16     18824.9     18441.7    742.4 o
  -5   3  16     13551.6     13774.0    535.6 o
  -2   3  16     17313.5     17541.3    597.4 o
   1   3  16     12741.4     12939.2    403.4 o
  -7   4  16      5731.6      5949.4    209.3 o
  -4   4  16      8948.1      9221.7    293.2 o
  -1   4  16     10095.8     10232.9    340.9 o
   2   4  16      7464.1      7608.5    254.4 o
  -9   5  16      3737.7      4002.4    210.8 o
  -6   5  16      8311.9      8492.0    341.6 o
  -3   5  16     12364.1     12416.9    394.7 o
   0   5  16     11337.3     11281.9    373.0 o
   3   5  16      6697.3      6595.8    238.3 o
  -8   6  16      6893.5      6848.0    262.1 o
  -5   6  16     10598.1     11007.1    407.9 o
  -2   6  16     11085.7     10953.7    360.6 o
   1   6  16      7157.0      6887.6    251.0 o
  -7   7  16      3508.1      3316.7    179.1 o
  -4   7  16      4195.1      4265.6    216.9 o
  -1   7  16      4142.0      4189.1    167.2 o
   2   7  16      3156.7      2964.1    226.1 o
  -6   8  16      5832.3      5835.4    215.0 o
  -3   8  16      6332.9      6337.1    249.2 o
   0   8  16      4510.1      4403.4    175.6 o
  -5   9  16      5973.2      6088.3    218.7 o
  -2   9  16      5134.4      5033.7    193.7 o
   0   1  17      9548.7      9452.7    304.4 o
  -2   2  17      8156.8      8310.0    265.6 o
   1   2  17     10343.8     10223.8    343.1 o
  -4   3  17      5588.0      5876.4    255.3 o
  -1   3  17      6535.6      6227.0    219.5 o
   2   3  17      4017.1      3988.2    154.0 o
  -6   4  17      7346.9      7319.4    251.5 o
  -3   4  17      8160.1      8268.4    268.8 o
   0   4  17      6274.3      6230.3    216.1 o
   3   4  17      3452.2      3391.0    146.3 o
  -8   5  17      1850.3      1787.8    108.8 o
  -5   5  17      4325.7      4449.3    164.8 o
  -2   5  17      7435.8      7383.7    250.6 o
   1   5  17      7330.1      7250.1    301.3 o
   4   5  17      4360.7      4382.1    170.6 o
  -7   6  17      2692.3      2924.5    131.9 o
  -4   6  17      3630.4      3613.1    147.9 o
  -1   6  17      2695.4      2771.1    141.1 o
   2   6  17      1564.1      1462.0     79.6 o
  -6   7  17      4086.2      4483.7    179.8 o
  -3   7  17      4189.3      4128.6    165.8 o
   0   7  17      2549.2      2687.4    188.3 o
  -8   8  17      1676.8      1678.5    110.8 o
  -5   8  17      3304.4      3401.7    161.0 o
  -2   8  17      4226.0      4383.2    169.9 o
  -4   9  17      1765.1      1687.8    105.1 o
   0   0  18      5295.7      5052.0    219.1 o
   1   1  18       348.6       314.2     38.9 o
  -1   2  18       117.6        56.1     62.4 <
   2   2  18        53.0        30.1     70.7 <
  -3   3  18      3010.1      3049.1    125.4 o
   0   3  18      3058.3      3044.6    126.1 o
   3   3  18      1212.7      1171.3     71.9 o
  -5   4  18       290.0       237.1     91.2 o
  -2   4  18       168.8       221.0     92.9 <
   1   4  18       100.1       188.0     84.5 <
   4   4  18       155.0       184.6     60.5 o
  -7   5  18        -6.6         7.2     94.3 <
  -4   5  18        25.4        11.5     65.6 <
  -1   5  18       -32.1         2.6     74.3 <
   2   5  18       -49.8         0.1     83.4 <
  -6   6  18       687.4       764.3     54.9 o
  -3   6  18      1206.8      1214.7     70.2 o
   0   6  18       819.8       757.1     90.5 o
  -8   7  18       239.1       189.2     45.5 o
  -5   7  18        86.0       128.9     71.1 <
  -2   7  18        79.4        77.0     79.9 <
   1   7  18        14.1        74.8    154.2 <
  -7   8  18       -48.7         0.1    103.4 <
  -4   8  18        59.9        10.5     70.3 <
  -1   8  18       105.6        29.6     68.9 <
  -1   1  19     11573.4     11517.2    372.2 o
  -3   2  19     12035.0     11971.9    382.3 o
   0   2  19     11847.9     12023.5    375.7 o
  -5   3  19      6910.4      7012.3    243.7 o
  -2   3  19      8423.5      8602.6    276.4 o
   1   3  19      6758.7      6905.7    233.6 o
  -7   4  19      3761.5      3819.9    155.4 o
  -4   4  19      7000.7      6906.3    238.2 o
  -1   4  19      8511.0      8655.3    281.4 o
   2   4  19      6717.7      6890.3    267.4 o
  -6   5  19      7752.6      7875.2    360.1 o
  -3   5  19     10188.1     10287.9    332.9 o
   0   5  19      7948.6      8026.3    268.9 o
   3   5  19      3931.7      4026.2    159.3 o
  -8   6  19      2964.3      2810.6    143.6 o
  -5   6  19      4026.7      3965.6    159.4 o
  -2   6  19      4149.0      4142.9    184.4 o
   1   6  19      3056.2      3141.5    134.3 o
  -7   7  19      2932.8      2959.1    133.0 o
  -4   7  19      4161.1      4169.0    230.7 o
  -1   7  19      3801.6      3963.8    155.6 o
  -6   8  19      5950.8      5798.1    213.0 o
  -3   8  19      5696.5      5854.0    207.3 o
   0   1  20     15975.4     15570.9    497.9 o
  -2   2  20     12325.9     12197.9    391.0 o
   1   2  20     11940.9     11926.9    380.4 o
  -4   3  20     12562.5     12810.0    440.7 o
  -1   3  20     12417.2     12059.9    482.1 o
   2   3  20      7443.7      7410.2    282.0 o
  -6   4  20      7047.9      7167.5    303.2 o
  -3   4  20     11777.8     11815.5    379.4 o
   0   4  20     13019.9     12762.8    440.8 o
   3   4  20      8875.1      8958.1    367.1 o
  -8   5  20      3264.8      3377.9    165.3 o
  -5   5  20      6456.2      6551.0    226.4 o
  -2   5  20      8017.4      8066.9    270.1 o
   1   5  20      6327.9      6215.4    223.4 o
  -7   6  20      6862.4      7066.8    239.8 o
  -4   6  20      7615.6      7814.2    277.4 o
  -1   6  20      5454.6      5756.9    200.9 o
   2   6  20      2826.2      2980.1    136.3 o
  -6   7  20      5673.0      5693.8    205.4 o
  -3   7  20      7606.0      7805.7    261.6 o
   0   7  20      7097.7      7090.6    245.1 o
  -5   8  20      4140.8      4150.8    208.6 o
  -2   8  20      4132.7      3946.2    160.4 o
   0   0  21       874.6      1016.5     89.4 o
   1   1  21       412.5       397.4     62.8 o
  -1   2  21      1595.5      1506.2     88.6 o
   2   2  21       955.6      1012.9     58.5 o
  -3   3  21       756.1       826.3     48.1 o
   0   3  21       669.1       787.0     47.5 o
   3   3  21       563.4       578.5     48.1 o
  -5   4  21       113.9        72.0     64.5 <
  -2   4  21       161.7       163.5     77.8 o
   1   4  21        60.8        57.2     74.0 <
   4   4  21       -51.5         3.4     72.9 <
  -7   5  21       248.5       290.0     57.7 o
  -4   5  21       633.4       721.9     48.8 o
  -1   5  21       830.5       764.8     50.8 o
   2   5  21       261.7       335.9     58.1 o
  -6   6  21       514.5       486.1     74.0 o
  -3   6  21       402.0       450.4     46.3 o
   0   6  21       221.5       334.9     90.4 o
  -5   7  21       -11.1         4.2     74.4 <
  -2   7  21       -93.2         3.3    120.1 <
  -4   8  21       198.4       301.1     66.9 o
  -1   1  22      4340.5      4171.5    170.8 o
  -3   2  22      3691.6      3573.3    218.8 o
   0   2  22      2988.1      2858.3    141.7 o
  -5   3  22      1639.2      1497.1    115.0 o
  -2   3  22      2516.0      2367.5    168.7 o
   1   3  22      2971.7      2837.3    128.3 o
  -7   4  22      2320.5      2194.0    146.9 o
  -4   4  22      4000.3      4020.3    156.5 o
  -1   4  22      4316.0      4275.0    183.2 o
   2   4  22      2684.2      2739.2    126.1 o
  -6   5  22      2082.6      1945.9    106.6 o
  -3   5  22      2359.7      2104.9    120.2 o
   0   5  22      1677.9      1579.9     93.6 o
  -5   6  22      1005.6       891.6     57.9 o
  -2   6  22      1297.2      1198.1    149.0 o
   1   6  22      1045.1      1158.0     59.5 o
  -4   7  22      3478.1      3268.3    147.0 o
  -1   7  22      2710.8      2583.3    122.6 o
   0   1  23     10629.1     10474.9    342.4 o
  -2   2  23     10220.3      9930.0    331.3 o
   1   2  23      7594.5      7514.6    304.0 o
  -4   3  23      8719.7      8858.9    290.1 o
  -1   3  23     10481.8     10479.2    340.5 o
   2   3  23      8359.0      8561.8    281.3 o
  -6   4  23      4221.2      3977.3    161.0 o
  -3   4  23      6902.2      7010.2    237.1 o
   0   4  23      7735.1      7733.1    261.8 o
   3   4  23      5320.3      5418.0    192.9 o
  -5   5  23      6386.8      6609.3    241.7 o
  -2   5  23      5577.3      5806.8    232.0 o
   1   5  23      3533.9      3440.2    143.0 o
  -4   6  23      6701.3      6826.3    239.2 o
  -1   6  23      6912.3      6945.0    237.6 o
  -3   7  23      4691.2      4742.1    175.0 o
   0   0  24      1155.1      1331.6     99.7 o
   1   1  24      3811.9      4166.5    150.1 o
  -1   2  24      6919.5      7215.7    236.3 o
   2   2  24      5383.2      5577.2    194.8 o
  -3   3  24      1100.8      1264.4     76.2 o
   0   3  24      1169.9      1267.2     66.9 o
   3   3  24      1036.3      1138.5     97.5 o
  -5   4  24      2045.6      2394.2    108.4 o
  -2   4  24      3031.4      3260.0    145.0 o
   1   4  24      2323.6      2515.1    114.6 o
  -4   5  24      3915.2      4302.9    155.4 o
  -1   5  24      3818.8      4141.7    153.0 o
  -3   6  24      1097.6      1095.9    111.2 o
  -1   1  25      2790.4      2753.1    128.7 o
  -3   2  25      1832.2      1525.5    203.7 o
   0   2  25      1960.6      1922.0    104.3 o
  -5   3  25      1818.5      1700.7    101.4 o
  -2   3  25      3103.2      2785.9    131.3 o
   1   3  25      2844.4      2663.0    126.9 o
  -4   4  25      2466.0      2293.1    147.7 o
  -1   4  25      2014.9      1936.9    156.4 o
   2   4  25      1125.1      1007.7     65.0 o
  -3   5  25       725.5       687.5     50.2 o
   0   5  25       845.1       804.4     77.5 o
  -2   6  25      2435.7      2119.8    112.4 o
   0   1  26      7321.3      6829.8    247.7 o
  -2   2  26      8243.5      7697.4    275.6 o
   1   2  26      6956.7      6725.1    238.6 o
  -4   3  26      4427.2      4617.4    168.6 o
  -1   3  26      7151.8      6827.4    244.3 o
   2   3  26      6427.5      6347.9    247.0 o
  -3   4  26      5197.0      5042.1    198.4 o
   0   4  26      3974.9      3868.0    154.0 o
  -2   5  26      5706.9      5712.9    202.7 o
   0   0  27      2336.0      2365.4    168.5 o
   1   1  27      6587.8      6753.0    228.0 o
  -1   2  27      2008.6      2152.4    116.7 o
   2   2  27      1658.1      1970.8    110.1 o
  -3   3  27      1843.6      1971.4    101.6 o
   0   3  27      1985.4      2015.8    118.3 o
  -2   4  27      5004.0      5221.5    215.3 o
  -1   1  28        78.9         6.2     63.7 <
  -3   2  28        41.9         4.2     70.3 <
   0   2  28       156.2        77.3     59.0 o
  -2   3  28       251.3       133.2     42.1 o
   1   3  28        52.1        26.0     60.3 <
  -1   4  28        36.5        29.9     67.9 <
   0   1  29      5760.0      5635.9    203.7 o
  -2   2  29      5617.7      5270.4    198.3 o
   1   2  29      6182.0      5997.9    214.5 o
  -1   3  29      4477.3      4261.3    171.7 o
   0   0  30      6888.8      7205.3    284.2 o
